# Supplementary material for: SARS-CoV-2 Infection and Vaccination Coverage among Fragile Populations in a Local Health Area of Northern Italy
Source: Life (Basel). 2022 Jul 7;12(7):1009. doi: 10.3390/life12071009 (PMC9316873; doi:10.3390/life12071009)
Supplement: Supplementary file 1 [file life-12-01009-s001.zip]

Archive with 1 entries (1 files):
- life-1688892-supplementary.pdf
